# Supplementary material for: Tetrodotoxins in French Bivalve Mollusks—Analytical Methodology, Environmental Dynamics and Screening of Bacterial Strain Collections
Source: Toxins (Basel). 2021 Oct 20;13(11):740. doi: 10.3390/toxins13110740 (PMC8618394; doi:10.3390/toxins13110740)
Supplement: Supplementary file 1 [file toxins-13-00740-s001.zip]

Archive with 4 entries (4 files):
- Table S2_all results.xlsx
- Table S3_comparison of LCMSMS methods and results for TTXs in bivalves.xlsx
- Table S4_bacteria.xlsx
- toxins-1430198 Figure S1, Table S1.pdf
