# Supplementary material for: Tetrodotoxins in French Bivalve Mollusks—Analytical Methodology, Environmental Dynamics and Screening of Bacterial Strain Collections
Source: Toxins (Basel). 2021 Oct 20;13(11):740. doi: 10.3390/toxins13110740 (PMC8618394; doi:10.3390/toxins13110740)
Supplement: Supplementary file 1 [file toxins-13-00740-s001.zip › Table S2_all results.xlsx]

## Sheet: Feuil1
		2018							2019
			Concentration (µg/kg)							µg/kg
Place	Organism	Date	R1	R2	R3		Place	Organism	Date	R1, R2, R3
Normandy (Géfosse)	Oyster	2018-06-13	<LOD	<LOD	<LOD		Normandy (Géfosse)	Oyster	2019-05-20	<LOD
Normandy (Géfosse)	Oyster	2018-06-27	<LOD	<LOD	<LOD		Normandy (Géfosse)	Oyster	2019-06-03	<LOD
Normandy (Géfosse)	Oyster	2018-07-16	11.4	7.3	7.1		Normandy (Géfosse)	Oyster	2019-06-17	<LOD
Normandy (Géfosse)	Oyster	2018-07-30	5.0	<LOD	<LOD		Normandy (Géfosse)	Oyster	2019-07-03	19±4
Normandy (Géfosse)	Oyster	2018-08-08	<LOD	<LOD	<LOD		Normandy (Géfosse)	Oyster	2019-07-16	30±2.1
Normandy (Géfosse)	Oyster	2018-08-27	<LOD	<LOD	<LOD		Normandy (Géfosse)	Oyster	2019-08-14	<LOD
Normandy (Géfosse)	Oyster	2018-09-10	<LOD	<LOD	<LOD		Normandy (Géfosse)	Oyster	2019-08-30	<LOD
Normandy (Géfosse)	Oyster	2018-09-24	<LOD	<LOD	<LOD		Normandy (Géfosse)	Oyster	2019-09-12	<LOD
Normandy (Géfosse)	Oyster	2018-10-08	<LOD	<LOD	<LOD		Normandy (Géfosse)	Oyster	2019-09-26	<LOD
Normandy (Géfosse)	Oyster	2018-10-24	<LOD	<LOD	<LOD		Brittany (Pointe du puits)	Oyster	2019-06-03	<LOD
Normandy (Antifer)	Oyster	2018-07-12	<LOD	<LOD	<LOD		Brittany (Pointe du puits)	Oyster	2019-06-11	<LOD
Normandy (Antifer)	Oyster	2018-07-26	<LOD	<LOD	<LOD		Brittany (Pointe du puits)	Oyster	2019-06-17	<LOD
Normandy (Antifer)	Oyster	2018-08-07	<LOD	<LOD	<LOD		Brittany (Pointe du puits)	Oyster	2019-06-24	<LOD
Normandy (Antifer)	Oyster	2018-08-22	<LOD	<LOD	<LOD		Brittany (Pointe du puits)	Oyster	2019-07-01	<LOD
Normandy (Antifer)	Oyster	2018-09-10	<LOD	<LOD	<LOD		Brittany (Pointe du puits)	Oyster	2019-07-09	<LOQ
Normandy (Antifer)	Oyster	2018-09-24	<LOD	<LOD	<LOD		Brittany (Pointe du puits)	Oyster	2019-07-15	<LOD
Normandy (Antifer)	Oyster	2018-10-08	<LOD	<LOD	<LOD		Brittany (Pointe du puits)	Oyster	2019-07-22	<LOD
Brittany (Pointe du puits)	Oyster	2018-06-11	<LOD	<LOD	<LOD		Brittany (Pointe du puits)	Oyster	2019-07-29	<LOD
Brittany (Pointe du puits)	Oyster	2018-06-18	<LOD	<LOD	<LOD		Brittany (Pointe du puits)	Oyster	2019-08-05	<LOD
Brittany (Pointe du puits)	Oyster	2018-06-25	<LOD	<LOD	<LOD		Brittany (Pointe du puits)	Oyster	2019-08-12	<LOD
Brittany (Pointe du puits)	Oyster	2018-07-02	12.2	7.6	8.8		Brittany (Pointe du puits)	Oyster	2019-08-20	<LOD
Brittany (Pointe du puits)	Oyster	2018-07-09	6.1	<LOD	<LOD		Brittany (Pointe du puits)	Oyster	2019-08-26	<LOD
Brittany (Pointe du puits)	Oyster	2018-07-17	5.2	<LOD	<LOD		Brittany (Ville Ger)	Clam	2019-06-03	<LOD
Brittany (Pointe du puits)	Oyster	2018-07-24	<LOD	<LOD	<LOD		Brittany (Ville Ger)	Clam	2019-06-11	<LOD
Brittany (Pointe du puits)	Oyster	2018-07-30	<LOD	<LOD	<LOD		Brittany (Ville Ger)	Clam	2019-06-17	<LOQ
Brittany (Pointe du puits)	Oyster	2018-08-06	<LOD	<LOD	<LOD		Brittany (Ville Ger)	Clam	2019-06-24	<LOD
Brittany (Ville Ger)	Clam	2018-06-11	<LOD	<LOD	<LOD		Brittany (Ville Ger)	Clam	2019-07-01	<LOD
Brittany (Ville Ger)	Clam	2018-06-18	7.8	<LOD	<LOD		Brittany (Ville Ger)	Clam	2019-07-09	<LOD
Brittany (Ville Ger)	Clam	2018-06-25	6.1	<LOD	<LOD		Brittany (Ville Ger)	Clam	2019-07-15	<LOD
Brittany (Ville Ger)	Clam	2018-07-02	8.3	<LOD	<LOD		Brittany (Ville Ger)	Clam	2019-07-22	<LOD
Brittany (Ville Ger)	Clam	2018-07-09	6.2	<LOD	<LOD		Brittany (Ville Ger)	Clam	2019-07-29	<LOD
Brittany (Ville Ger)	Clam	2018-07-17	<LOQ	<LOD	<LOD		Brittany (Ville Ger)	Clam	2019-08-05	<LOD
Brittany (Ville Ger)	Clam	2018-07-24	<LOQ	<LOD	<LOD		Brittany (Ville Ger)	Clam	2019-08-12	<LOD
Brittany (Ville Ger)	Clam	2018-07-30	<LOD	<LOD	<LOD		Brittany (Ville Ger)	Clam	2019-08-20	<LOD
Brittany (Ville Ger)	Clam	2018-08-06	<LOQ	<LOD	<LOD		Brittany (Ville Ger)	Clam	2019-08-26	<LOD
							Brittany (Kersanton)	Oyster	2019-05-16	<LOD
							Brittany (Kersanton)	Oyster	2019-05-23	<LOD
							Brittany (Kersanton)	Oyster	2019-06-03	<LOD
							Brittany (Kersanton)	Oyster	2019-06-12	13
							Brittany (Kersanton)	Oyster	2019-06-17	32±6.7
							Brittany (Kersanton)	Oyster	2019-06-21	19±4.6
							Brittany (Kersanton)	Oyster	21/06/2019 T0	<LOD
							Brittany (Kersanton)	Oyster	2019-07-09	<LOD
							Brittany (Kersanton)	Oyster	2019-07-22	<LOD
							Brittany (Kersanton)	Oyster	2019-07-29	<LOD
							Brittany (Kersanton)	Oyster	2019-08-05	<LOD
							Brittany (Kersanton)	Oyster	2019-08-14	<LOD
							Brittany (Kersanton)	Oyster	2019-08-19	<LOD
							Brittany (Kersanton)	Oyster	2019-08-30	<LOD
							Mediterranean Sea (Thau lagoon)	Oyster	2019-05-27	<LOD
							Mediterranean Sea (Thau lagoon)	Oyster	2019-06-04	<LOD
							Mediterranean Sea (Thau lagoon)	Oyster	2019-06-11	<LOD
							Mediterranean Sea (Thau lagoon)	Oyster	2019-06-17	<LOD
							Mediterranean Sea (Thau lagoon)	Oyster	2019-06-24	<LOD
							Mediterranean Sea (Thau lagoon)	Oyster	2019-07-01	<LOD
							Mediterranean Sea (Thau lagoon)	Oyster	2019-07-08	<LOD
							Mediterranean Sea (Thau lagoon)	Oyster	2019-07-15	<LOD
							Mediterranean Sea (Thau lagoon)	Oyster	2019-07-22	<LOD
							Mediterranean Sea (Thau lagoon)	Oyster	2019-07-29	<LOD
							Mediterranean Sea (Thau lagoon)	Oyster	2019-08-05	<LOD
							Mediterranean Sea (Thau lagoon)	Oyster	2019-08-12	<LOD
							Mediterranean Sea (Thau lagoon)	Oyster	2019-08-22	<LOD
							Mediterranean Sea (Thau lagoon)	Oyster	2019-08-26	<LOD
										when n=3, mean±SD
