# Supplementary material for: Tetrodotoxins in French Bivalve Mollusks—Analytical Methodology, Environmental Dynamics and Screening of Bacterial Strain Collections
Source: Toxins (Basel). 2021 Oct 20;13(11):740. doi: 10.3390/toxins13110740 (PMC8618394; doi:10.3390/toxins13110740)
Supplement: Supplementary file 1 [file toxins-13-00740-s001.zip › Table S3_comparison of LCMSMS methods and results for TTXs in bivalves.xlsx]

## Sheet: Bivalves
Organism (n=)	Correlation with Vibrio or other ?	Location	Extraction	Column	Mobile phase	Method	Analyte	Positive samples	TTXs detected	LOD / LOQ	Linear Range	Reference
Saccostrea commercialis (n=3). C. giga) (n=27). Paphies australis (n=14) Perna canaliculus (n=23). Musculista senhousia (n=2). Mytilus edulis/galloprovincialis (n=12) Atrina zelandica (n=2). Pecten novazealandiae (n=1)		New Zealand 2011-2012				LC-MS/MS		n= 1/3 ; 1/27 ; 14/42 Max 140 ; 80 ; 160 µg/kg in WF		50 / ? µg/kg		Ogilvie et al 2012 in [5]
Paphies australis (n=10-15)		New Zealand	Method 1 : 0.1% AA (ratio 1/9 weight/volume) ; Ultraturax ; 1/10 dilution in MeOH+0.1% AA ; -20°C for 1 h and centrifugation ; 1/4 to 1/100 dilution in MeOH+0.1%AA (final dilution 1/400 to 1/10 000) Method 2 : add NaOH to 1 mL of supernatant (1 M final) ; boil 45 min ; neutralize to pH 4-6 ; Strata-X SPE --> analysis of C9 base	GOLD aQ	Method 1 A: 40 mM AA + 500 mM FA in water ; B: in ACN Method 2: A : 1% FA in water ; B : in ACN	LC-MS/MS	TTX	n = ? 720-870 µg/kg		Method 1 : 930 / 1200 µg/kg (but 500 µg/kg used in routine..) Method 2 :700 / 900 µg/kg (but 100 µg/kg used in routine)	<100 ng/mL 0.1-10 mg/kg	McNabb et al 2014 [44]
Mussel (M. galloprovincialis. n=52) DG and whole flesh Clam (Venus verrucosa. n=3)	Toxicity potentially linked to the presence of P. minimum (< 2000 cells/L)	Greece	1% AA in MeOH (ratio 1/3. weight/volume) ; vortex ; ultraturrax 1 min ; sonication 10 min ; boiling 10 min ; filtration (0.2 µ)	BEH amide	A: 2 mM AF + 50 mM FA in water ; B: 2 mM AF + 50 mM FA in 95% ACN (isocratique 65% B)	LC-MS/MS	TTX and 7 analogues	n = 39/55 n=38/38 (MS/MS) 25 - 223 µg/kg	TTX 4-epiTTX (25/38) 4.9-anhydroTTX (19/38)	0.6 / 2.2 (TTX) ; 0.7 / 2.3 (4-epi TTX) ; 1.9 / 6.5 ng/mL (4.9anhydroTTX)	15.6 - 2000 ng/mL	Vlamis et al 2015 [10
										2.2 / 7.2 (TTX) ; 2.3 / 7.6 (4-epi TTX) ; 6.2 / 21 µg/kg (4.9anhydroTTX)
M. edulis (n=6) and C. gigas (n=23)	Vibrio in 12/29 14 TTX-positive samples	United Kingdom	No details but based on Lawrence for PSTs	-	-	LC-MS/MS	TTX and 6 analogues	n = 14/29 (TTX) in mussels (2) and oysters (12) 2.7-120 µg/kg max = 39 (mussel) and 120 µg/kg (oyster)	TTX 4-epiTTX (5/29) 5.6.11-trideoxyTTX (13/29) 4.9-anhydroTTX (1/29)	-	-	Turner et al 2015 [9
M. galloprovincialis. Pecten maximus. Ruditapes decussatus. Ostrea edulis			0.1 M HCl. pH adjusted to 3. boiling. deproteination (TCA). neutralized. delipidation. SPE (Hypercarb)	Hypercarb	A:0.075% TFA in water ; B: 0.025% TFA in ACN50% (gradient)	LC-FLD	TTX			3.8 / 10.7 µg/mL	10.3 - 21.9 mg/kg	Rey et al 2016 [69]
Mytilus edulis (43). C. gigas (12)		Netherlands (summer 2015)	MeOH extracts?					n= 15/55 (in total) max 33 and 124 µg/kg		/ 15 µg/kg		EFSA 2017 [11]
M. edulis (n=67) and C. gigas (n=23)		France 2015 (Ifremer)				LC-MS/MS		n=0/90		33 / µg/kg		EFSA 2017 [11]
Mytilus edulis. Crassostrea gigas. O. edulis. Cerastoderma edule. Mercenaria mercenaria. Spisula solida and Pecten maximus	No link with P. cordatum abundances But shallow. estuarine waters with T>15°C are at risk	United Kingdom	1% AA (ratio 1/1. weight/volume) ; vortex ; boiling 5 min ; vortex ; ENVIcarb-SPE ; dilution in ACN (1/4)	BEH amide	A: 0.15% FA + 0.6% ammonium hydroxide in water ; B:0.1% FA in ACN 70% (gradient)	LC-MS/MS	TTX and 6 analogues	n = 57/1222 in oysters (16 and 8). mussel (9) and hard clams (24) 6-253 µg/kg max = ca.72 (mussel). 80 (native oyster). 172 (hard clam). 253 (Pacific oyster) µg/kg	TTX 4-epiTTX (4/57) 5.6.11-trideoxyTTX (16/57) 4.9-anhydroTTX (4/57) 5-deoxyTTX (2/57)		0.08 - 64.75 ng/mL	Turner et al 2017 [30]
										0.25 / 0.76 µg/kg LOR = 2 µg/kg	1.6 - 2590 µg/kg
Paphies australis (n=35) tissue distribution between 5 organs			1%AA (ratio 1/1. weight/volume) ; ultraturrax 45s ; boiling 5 min + 5 min in ice ; vortex ; centrifugation ; 2.5-5 µL ammonia added to supernatant (0.3-1 mL) before centrifugation 17000 g ; ENVIcarb-SPE	BEH amide	A: 0.015% FA + 0.06% ammonium hydroxide in water ; B:0.1% FA in ACN 70% (gradient)	LC-MS/MS	TTX and 6 analogues	n=? Detected in all organs except muscle 404 ± 33 µg/kg in siphons 34±7 - 46±2 in other organs	TTX traces of 4/6-epiTTX. 4.9-anhydroTTX. 5-deoxyTTX and 11-deoxyTTX	Not reported	Not reported	Biessy et al 2018 [36]
Mussel (n=258) = pelagic oyster. cockle. clam. scaloop. razor clam (28 in total) = infaunal	Vibrio in 286/1279 but only 2 TTX-positive samples	Galicia (Spain)	0.1% AA (ratio 1/1. weight/volume) ; vortex ; boiling 5 min ; vortex ; ENVIcarb-SPE ; dilution in ACN (1/4)	Glycan BEH amide	A:75 µL FA + 300 µL ammonium hydroxyde in water ; B: 100 µL FA in ACN70% (gradient)	LC-MS/MS	TTX and 6 analogues	n = 2/286 2.3 µg/kg in 1 cockle <LOQ in 1 oyster		0.3/ 0.9 µg/kg	0.20 - 10 µg/kg	Leao et al 2018 [28]
M. edulis (n=744). C. gigas (n=162). Ensis sp. (n=94). Cerastoderma edule (n=63)		The Netherlands	0.015 M acetic acid in MeOH 50% (final ratio 1:3.5. weight/volume) ; vortex ; adjusted to 10 mL with ACN (precipitation of proteins) ; UF (30 kDa)	BEH amide	A: 0.015% FA + 0.015% ammonia in water ; B:0.01% FA in ACN 70% (gradient)	LC-MS/MS LC-HRMS(/MS)	TTX and 7 analogues	n= 69/1063 in oysters and mussels max = 101 (mussel) and 253 µg/kg (oyster)	TTX 4-epiTTX (1/69)	3 / 20 µg/kg	0 - 80 µg/kg	Gerssen et al 2018 [45]
M. galloprovincialis. Pecten maximus. Ruditapes decussatus. Ostrea edulis			0.1 M HCl (ratio 1/1. weight/volume). pH adjusted to 3. boiling. deproteination (TCA). neutralized. delipidation. SPE (Hypercarb)	Hypercarb	A: 0.1% TFA in water ; B:ACN. C: water (gradient) post-column addition of propionic acid/isopropanol (75:25)	LC-MS/MS	TTX and 4.9-anhydro TTX			6.2-10.8 / 12.5-27.8 µg/kg (TTX) ; 12.4-16.8 / 30-39.3 (4.9-anhydroTTX)		Rey et al 2018 [40]
Mussel			1% AA (ratio 1/1. weight/volume) ; vortex ; boiling 5 min ; vortex ; ENVIcarb-SPE ; dilution in ACN (1/4)	BEH amide	A: 0.1% FA + 10 mM ammonium formate ; B:0.1% FA and 2% of 100 mM ammonium formate in ACN (gradient)	LC-MS/MS	TTX and 4.9-anhydro TTX			method 1: 1.5/4.9 nM (TTX et 4.9-anhydroTTX) / 1.56 µg/kg	4.9-330 nM	Rodriguez et al 2018 [70]
					A: 0.1% FA + 10 mM ammonium formate ; B:0.1% FA and 2% of 100 mM ammonium formate in ACN ; C: ACN (different gradient)					method 2: 0.7 / 2.4 nM (4.9-anhydroTTX) 1.5 / 4.9 nM (TTX) / 1.56 µg/kg	2.4 - 330 nM
Ruditapes philippinarum (n=4). Sinonovacula constricta (n=66). Mytilus edulis (n=69) et coruscus (n=6). Meretrix lyrata (n=16). Cyclina sinensis (n=14). Tegillarca granosa (n=8)		China 2013-2014 from 3 cities	2 g samples + MeOH + AA 0.1%. vortex. US (15 min). dilution in PBS. pH adjusted to 7-8. Immunoaffinity SPE. dried and resuspended in mobile phase	BEH Amide	A: 0.1% FA + 5 mM AF in water ; B: ACN (gradient)	LC-MS/MS (Zhang et al 2015)	TTX	n= 1/4 ; 6/66 ; 2/69 ; 2/6 ; 0/16 ; 0/14 ; 0/8 2.2 ; 0.88-16 ; 2.5-2.7 ; 1-4.4 µg/kg		0.1 / 0.3 µg/kg	0.3-20 ng/mL	Han et al 2018 [71]
M. galloprovincialis (n=23). Venerupis dessucata (n=2). seawater (n=5)		Sicilia (Italy)	Turner et al 2015. 2017	Glycan BEH amide	Turner et al 2017	LC-MS/MS LC-HRMS/MS	TTX and 6 analogues	n = 14/25 ; 0/5 only in mussels 0.8 - 6.4 µg/kg	TTX 4-epiTTX (1/14)	Turner et al 2017	Turner et al 2017	Dell'Aversano et al 2019 [43]
Paphies australis (n=5-15) (whole and dissected)		13 sites in New Zealand	Biessy et al 2018	BEH amide	A: 0.015% FA + 0.06% ammonium hydroxide in water ; B:0.1% FA in ACN 70% (gradient)	LC-MS/MS	TTX and 6 analogues	n = 100% positive max = 47.6 µg/kg (Siphons contained the highest amount of TTX)	TTX (99%)	/ 2 µg/kg		Biessy et al 2019 [46]
Mytilus galloprovincialis (n=54). Crassostrea gigas (24). Ruditapes philippinarum (n=21). Donax spp. (n=21)	Vibrio spp. in 96% of samples No obvious link between Vibrio presence and TTX	5 sites in Portugal Weekly sampling	EURLMB: 1% AA (ratio 1/1). vortex. boiling ; ENVIcarb-SPE ; dilution with ACN (1/4)	Glycan BEH amide	EURLMB	LC-MS/MS	TTX and 6 analogues	n=0/117 Traces of TTX in 3 mussel samples		/ 16 µg/kg		Rodrigues et al 2019 [26]
M. galloprovincialis (n=23). Crassostrea gigas (n=7). Ruditapes decussatus (n=1). Donax trunculus (n=1). gastropods (n=8). limpet (n=6). murex (n=1)		3 regions of Spain	EURLMB: 1% AA (ratio 1/1). vortex. boiling ; ENVIcarb-SPE ; dilution with ACN (1/4)	Glycan BEH amide	EURLMB	LC-MS/MS	TTX	0/47		/ 10 µg/kg	10-150 µg/kg	Blanco et al 2019 [34]
Patinopecten yessoensis (n=30)	No correlation with A. tamarense (or A. catenella)	Japan 2017	3 g in 3 mL HCl 0.1M ; boiling ; LLE with hexane ; HLB SPE ; filtration 10 kDa ; dilution 1/10 in ACN For HRMS. further puritication with EnviCarb SPE	TSK gel Amide 80	A: 0.05% FA + 10 mM AA in water ; B: ACN (gradient)	LC-MS/MS	TTX. 4-eiTTX. 4.9anhydroTTX (+ 11 PSTs)	n= 30/30 DG : Max TTX 421 nmol/kg = 134 µg/kg Max 4.9anhydroTTX 97 nmol/kg = 31 µg/kg WF (see comment): Max TTX 23 nmol/kg = 7.3 µg/kg	TTX. 4.9anhydroTTX 4-epi ?	16/30 nmol/kg 5 / 9.5 µg/kg		Numano et al 2019 [47]
M. edulis (n=103). C. gigas (n=24)	P. minimum observed before and after sampling in Arcachon	France 2018 (EMERGTOX)	1% AA (ratio 1/1 : 5 g sample in 5 mL) ; vortex ; boiling ; vortex ; second extraction with 10 mL ; vortex ; V adjusted to 20 mL ; dilution 1/10 with water/ACN/AA (88.9:11.1:0.167) ; filtration 0.2 µm no SPE	Glycan BEH amide	A: 0.15% FA + 0.6% ammonia in water ; B: ACN 70% + 0.1% FA (gradient)	LC-MS/MS	TTX and 6 analogues	n=3/103 ; 0/24 max 11.2 µg/kg	TTX	3.8 / 15 µg/kg "sensitive variant" : 1.7/ 5 µg/kg	15-100 µg/kg	Hort et al 2020 [39]
			EURLMB: 1% AA (ratio 1/1. weight/volume) ; vortex ; boiling 5 min ; vortex ; ENVIcarb-SPE ; dilution in ACN (1/4)	BEH amide	A: 0.15% FA + 0.6% ammonia in water ; B: ACN 70% + 0.1% FA (gradient)	LC-MS/MS	TTX. 4-epiTTX. 4.9anhydroTTX. 11-deoxyTTX			7.8/15.7 µg/kg (TTX) 0.95/1.9 µg/kg (11deoxyTTX) 3.7/7.5 µg/kg (4.9anhydroTTX)		Patria et al 2020 [38]
8 non-commercial species (n=766. )		New-Zealand (2016-2018) 56 sampling sites (mostly north island)	EURLMB: 1% AA (ratio 1/1. weight/volume) ; vortex ; boiling 5 min ; vortex ; ENVIcarb-SPE ; dilution in ACN (1/4)	EURLMB	EURLMB	LC-MS/MS	TTX	n=239/766 (31%) 27% with concentration < EFSA only pipis with cconcentration >EFSA 100% of pipis positive	TTX (traces of 4-5 analogues)	Turner et al?		Boundy et al 2020 [42]
C. gigas (whole flesh + all organs. n=13 (pool of 12-13 individuals) for time series. n = 20 individuals for intrapop variability. n = 1 pool of 10 individuals for interpop variability between 4 sites)		Southern England (production area where TTX already detected. 2019)	EURLMB: 1% AA (ratio 1/1. weight/volume) ; vortex ; boiling 5 min ; vortex ; ENVIcarb-SPE ; dilution in ACN (1/4) Except intravalvar fluid (direct SPE). adductor (ratio 1:2) and palp (LLE with CH2Cl2 before SPE°	EURLMB	EURLMB	LC-MS/MS	TTX and 10 analogues?	n=10/13 (time-series) <LOQ - 242 µg/kg (in DG) Presence in other organs (<15 µg/kg) TTX in DG = 79-89% of total TTX n=20/20 x 2 (intrapop variability)	TTX and 6.11-deoxyTTX (in whole flesh and DG. TTX = 80-65% in DG. 90-75% in WF) + traces of 4.9-anhydro. 11-deoxy and 5.6.11-trideoxy in samples with TTX +++	/ 0.8 µg/kg in whole flesh / 2.5 µg/kg in other organs		Dhanji-Rapkova et al 2021 [37]
M. galloprovincialis (n=10) and Donax trunculus (n=1) (suspected positive MBA results for PSTs)	Hypothesis of a correlation with Prorocentrum cordatum (present but in low concentration in 2017. absent in 2018)	Northen Adriatic Basin 2017-2018 (official monitoring)	EURLMB: 1% AA (ratio 1/1. weight/volume) ; vortex ; boiling 5 min ; vortex ; ENVIcarb-SPE ; dilution in ACN (1/4)	Glycan BEH amide	A: 0.15% FA + 0.6% ammonia in water ; B: ACN 70% + 0.1% FA (gradient)	LC-MS/MS LC-HRMS	TTX	n=3/8 max 541 µg/kg (mussel) 413 µg/kg by HRMS	TTX	25 µg/kg (TTX)	1.5-292 nM	Bordin et al 2021 [35]
M. galloprovincialis (n=158)	Vibrio alginolyticus isolated and identified in 50/81 samples in 2018 (only 3 had NRPS or PKS genes but no TTX detected when cultivated) V. alginolyticus in 35/35 samples in 2019 (14/35 had NRPS or PKS or boht genes Finally no clear correlation	Central Adriatic Sea 2018-2019 (9 breeding areas, 7 wilde sites) biweekly to monthly	EURLMB without the clean-up step	BEH amide	EURLMB	LC-MS/MS	TTX and 8 analogues	n=14/158 max = 76 µg/kg	TTX	8 / 26 µg/kg	6,5-130 ng/mL	Bacchiochi et al 2021 [27]
