# Supplementary material for: Tetrodotoxins in French Bivalve Mollusks—Analytical Methodology, Environmental Dynamics and Screening of Bacterial Strain Collections
Source: Toxins (Basel). 2021 Oct 20;13(11):740. doi: 10.3390/toxins13110740 (PMC8618394; doi:10.3390/toxins13110740)
Supplement: Supplementary file 1 [file toxins-13-00740-s001.zip › Table S4_bacteria.xlsx]

## Sheet: retravaillé
clade/genus	Species	Strain code	T (°C)	Origin	Stade	year of isolation	Place of isolation	"Type" (context)	Collection
Harveyi	Vibrio alginolyticus	ATCC 17749	25	Horse mackerel			Japan	Reported TTX-producer	ATCC	ATCC	American Type Culture Collection
Harveyi	Vibrio harveyi	06-16_Hf_21	20	Crassostrea gigas	Juvenile	2016	Thau	Mortality	IHPE	IHPE	Interaction Hotes Pathogenes Environnement / Host-Pathogen-Environment Interaction
Harveyi	Vibrio harveyi	Th15_O_G08	20	Crassostrea gigas	Juvenile	2015	Thau	Mortality	IHPE	LGPMM	Laboratoire de Génétique et Pathologie des Mollusques Marins/Marine Mollusc Genetics and Pathology Laboratory
Harveyi	Vibrio harveyi	Th15_O_A1*	20	Crassostrea gigas	Juvenile	2015	Thau	Mortality	IHPE	LSEM	Laboratoire Santé Environnement et Microbiologie/Health, Environment and Microbiology laboratory
Harveyi	Vibrio harveyi	Th15_O_G11	20	Crassostrea gigas	Juvenile	2015	Thau	Mortality	IHPE
Harveyi	Vibrio harveyi	Th15_O_C05	20	Crassostrea gigas	Juvenile	2015	Thau	Mortality	IHPE
Harveyi	Vibrio owensii	09_17_0_95	20	Crassostrea gigas	Juvenile	2017	Thau	Mortality	IHPE
Harveyi	Vibrio owensii	Th15_O_A3	20	Crassostrea gigas	Juvenile	2015	Thau	Mortality	IHPE
Harveyi	Vibrio rotiferianus	06-16_Hf_03	20	Crassostrea gigas	Juvenile	2016	Thau	Mortality	IHPE
Harveyi	Vibrio rotiferianus	Th15_O_G05	20	Crassostrea gigas	Juvenile	2015	Thau	Mortality	IHPE
Harveyi	Vibrio rotiferianus	Th15_O_H05	20	Crassostrea gigas	Juvenile	2015	Thau	Mortality	IHPE
Coralliilyticus	Vibrio shilonii	Th15_F1_F07	20	Seawater		2015	Thau	Mortality	IHPE
Enterovibrio	Enterovibrio calviensis	Th15_F5_F05	20	Seawater		2015	Thau	Mortality	IHPE
Fisheri	Vibrio fischeri	Th15_F5_F08	20	Seawater		2015	Thau	Mortality	IHPE
Fisheri	Vibrio fischeri	Th15_F1_A05	20	Seawater		2015	Thau	Mortality	IHPE
Fisheri	Vibrio fischeri	Th15_P_D05	20	Seawater		2015	Thau	Mortality	IHPE
Fisheri	Vibrio fischeri	Th15_P_F01*	20	Seawater		2015	Thau	Mortality	IHPE
Fisheri	Vibrio fischeri	Th15_Z_B08	20	Seawater		2015	Thau	Mortality	IHPE
Halioticoli	Vibrio breoganii	Th15_F1_B07	20	Seawater		2015	Thau	Mortality	IHPE
Halioticoli	Vibrio breoganii	Th15_Z_A08	20	Seawater		2015	Thau	Mortality	IHPE
Harveyi	Vibrio harveyi	05-17_F5_02	20	Seawater		2017	Thau	Mortality	IHPE
Harveyi	Vibrio harveyi	05-17_F5_38	20	Seawater		2017	Thau	Mortality	IHPE
Harveyi	Vibrio harveyi	Th15_F1_G08	20	Seawater		2015	Thau	Mortality	IHPE
Harveyi	Vibrio harveyi	Th15_F5_F11*	20	Seawater		2015	Thau	Mortality	IHPE
Harveyi	Vibrio jasicida	Th15_F1_A12	20	Seawater		2015	Thau	Mortality	IHPE
Harveyi	Vibrio jasicida	Th15_F5_F03	20	Seawater		2015	Thau	Mortality	IHPE
Harveyi	Vibrio rotiferianus	Th15_F5_G04	20	Seawater		2015	Thau	Mortality	IHPE
Harveyi	Vibrio alginolyticus	Th15_P_F12	20	Seawater		2015	Thau	Mortality	IHPE
Harveyi	Vibrio owensii	Th15_Z_E07	20	Seawater		2015	Thau	Mortality	IHPE
Harveyi	Vibrio owensii	Th15_F1_D4	20	Seawater		2015	Thau	Mortality	IHPE
Mediterranei	Vibrio mediterranei	Th15_P_A07	20	Seawater		2015	Thau	Mortality	IHPE
Photobacterium	Photobacterium damselae	Th15_Z_H08	20	Seawater		2015	Thau	Mortality	IHPE
Scophtalmi	Vibrio scophthalmi	Th15_F1_C06	20	Seawater		2015	Thau	Mortality	IHPE
Splendidus	Vibrio hemicentroti	Th15_F1_H01	20	Seawater		2015	Thau	Mortality	IHPE
Splendidus	Vibrio cyclitrophicus	Th15_F5_B02	20	Seawater		2015	Thau	Mortality	IHPE
Splendidus	Vibrio lentus	Th15_Z_F08	20	Seawater		2015	Thau	Mortality	IHPE
Splendidus	Vibrio chagasii	Th15_P_C08	20	Seawater		2015	Thau	Mortality	IHPE
Splendidus	Vibrio atlanticus	Th15_P_G05	20	Seawater		2015	Thau	Mortality	IHPE
	Vibrio celticus	Th15_P_B01	20	Seawater		2015	Thau	Mortality	IHPE
Acinetobacter	sp.	09/161 1T1	22	Crassostrea gigas	Adult	2009	Pertuis Breton Sud	Mortality	LGPMM
Agarivorans	sp.	09/056 1T5	22	Crassostrea gigas	Spat	2009	Thau	Mortality	LGPMM
Alteromonas	sp.	14/077 1T2	22	Mytilus edulis	Adult	2014	Bay of Veys	Mortality	LGPMM
Amphitrea	sp.	14/106 36T2	22	Crassostrea edule	Adult	2014	Charente Maritime	Mortality	LGPMM
Anguillarum	Vibrio aestuarianus	12/122 1T3	22	Crassostrea edule	Spat	2012	Bay of Somme	Mortality	LGPMM
Anguillarum	Vibrio aestuarianus	02/041	22	Crassostrea gigas	Adult	2002	Argenton	Mortality	LGPMM
Arcobacter	sp.	14/060 1T2	22	Crassostrea gigas	Spat	2014	Charente Maritime	Mortality	LGPMM
Bacillus	sp.	14/044 4T3	22	Mytilus edulis	Adult	2014	Bay of Brest	Mortality	LGPMM
Bacillus	sp.	08/111 1T1	22	Ostrea edulis	Adult	2008	Pertuis d'Antioche -Aix	Mortality	LGPMM
Colwellia	sp.	14/044 1T3	22	Mytilus edulis	Adult	2014	Bay of Brest	Mortality	LGPMM
Colwellia	sp.	08/108 4T1	22	Crassostrea gigas	Spat	2008	Bay of Veys	Mortality	LGPMM
Coralliilyticus	Vibrio neptunius	09/123 1T2	22	Crassostrea gigas	Larvae	2007	Ifremer hatchery	Mortality	LGPMM
Coralliilyticus	Vibrio coralliilyticus	06/210	22	Crassostrea gigas	Larvae	2006	Argenton	Mortality	LGPMM
Cytophaga	sp.	09/101 3T4	22	Crassostrea gigas	Spat	2009	Courseulles-Port en Bessin	Mortality	LGPMM
Flavobacteriaceae	sp.	09/083 4T6	22	Crassostrea gigas	Juvenile	2009	Noirmoutier	Mortality	LGPMM
Harveyi	Vibrio rotiferianus	07/040 5T2	22	Crassostrea gigas	Spat	2007	Thau	Mortality	LGPMM
Harveyi	Vibrio harveyi	07/081 2T2	22	Crassostrea gigas	Spat	2007	Leucate	Mortality	LGPMM
Harveyi	Vibrio harveyi	04/092 2T4	22	Haliotis tuberculata	Juvenile	2004	Ifremer hatchery	Mortality	LGPMM
Lactobacillus	sp.	09/106 4T1	22	Crassostrea gigas	Adult	2009	Courseulles-Port en Bessin	Mortality	LGPMM
Marinomonas	sp.	08/097 1T1	22	Crassostrea gigas	Juvenile	2008	Bay of Bourgneuf	Mortality	LGPMM
Mediterranei	Vibrio mediterranei	07/121 3T2	22	Crassostrea gigas (4N)	Spat	2007	Ifremer hatchery	Mortality	LGPMM
Oceanibulbus	sp.	12/141 1T1	22	Crassostrea gigas	Adult	2012	Utah beach	Mortality	LGPMM
Orientalis	Vibrio europaeus	07/118 T2	22	Crassostrea gigas	Spat	2007	Ifremer hatchery	Mortality	LGPMM
Orientalis	Vibrio bivalvicida	14/105 2T1	22	Ruditapes philippinarum	Adult	2014	Ronce les Bains	Mortality	LGPMM
Paracoccus	sp.	09/097 1T1	22	Crassostrea gigas	Spat	2009	Cancale	Mortality	LGPMM
Photobacterium	sp.	12/082 2T1	22	Crassostrea gigas	Spat	2012	East Cotentin	Mortality	LGPMM
Polaribacter	sp.	07/140 3T4	22	Haliotis tuberculata	Adult	2007	Normandy	Mortality	LGPMM
Psychrobacter	sp.	13/090 2T2	22	Donax trunculus	Adult	2013	Douarnenez	Mortality	LGPMM
Pseudomonas	sp.	12/123 1T2	22	Crassostrea gigas	Spat	2012	Leucate	Mortality	LGPMM
Pseudoalteromonas	sp.	14/001 1T2	22	Crassostrea edule	Adult	2014	Vilaine estuary	Mortality	LGPMM
Shewanella	sp.	07/079 3T2	22	Crassostrea gigas	Adult	2007	Charente Maritime	Mortality	LGPMM
Splendidus	Vibrio crassostreae	LGP108	22	Crassostrea gigas	Juvenile	2005	Charente Maritime	Mortality	LGPMM
Splendidus	Vibrio tasmaniensis	LGP32	22	Crassostrea gigas	Juvenile	2005	Charente Maritime	Mortality	LGPMM
Splendidus	Vibrio lentus	LGP34	22	Crassostrea gigas	Juvenile	2005	Charente Maritime	Mortality	LGPMM
Splendidus	Vibrio gigantis	LGP37	22	Crassostrea gigas	Juvenile	2005	Charente Maritime	Mortality	LGPMM
Splendidus	Vibrio splendidus	10/068 1T1	22	Mytilus edulis		2010	Normandy	Mortality	LGPMM
Staphylococcus	sp.	14/025 5T2	22	Mytilus edulis	Spat	2014	Pertuis Breton Sud	Mortality	LGPMM
Sulfitobacter	sp.	14/044 2T3	22	Mytilus edulis	Adult	2014	Bay of Brest	Mortality	LGPMM
Tenacibaculum	sp.	09/101 2T7	22	Crassostrea gigas	Spat	2009	Courseulles-Port en Bessin	Mortality	LGPMM
Winogradskyella	sp.	09/101 2T4	22	Crassostrea gigas	Spat	2009	Courseulles-Port en Bessin	Mortality	LGPMM
Anguillarum	Vibrio aestuarianus	23 (n°42 T3)	22	Crassostrea gigas (HL)	Adult	2017	Ifremer hatchery	Microbiome	LGPMM
Flammeovirga	sp.	22 (n°42 T2)	22	Crassostrea gigas (HL)	Adult	2017	Ifremer hatchery	Microbiome	LGPMM
Litorilituus	sp.	36 (n°50 T4)	22	Crassostrea gigas (HL)	Adult	2017	Ifremer hatchery	Microbiome	LGPMM
Marinobacter	sp.	58 (n°70 T5)	22	Crassostrea gigas (HL)	Adult	2017	Ifremer hatchery	Microbiome	LGPMM
Ruegeria	sp.	43 (n°55 T3)	22	Crassostrea gigas (HL)	Adult	2017	Ifremer hatchery	Microbiome	LGPMM
Shewanella	sp.	30 (n°47 T3)	22	Crassostrea gigas (HL)	Adult	2017	Ifremer hatchery	Microbiome	LGPMM
Shewanella aquimarina	sp.	93 (n°187 T2)	22	Crassostrea gigas (HL)	Adult	2017	Ifremer hatchery	Microbiome	LGPMM
Shimia	sp.	114 (n°170 T4)	22	Crassostrea gigas (HL)	Adult	2017	Ifremer hatchery	Microbiome	LGPMM
Silicibacter	sp.	120 (n°171 T3)	22	Crassostrea gigas (HL)	Adult	2017	Ifremer hatchery	Microbiome	LGPMM
Splendidus	Vibrio splendidus	21 (n°42 T1)	22	Crassostrea gigas (HL)	Adult	2017	Ifremer hatchery	Microbiome	LGPMM
Splendidus	Vibrio chagasii	50 (n°65 T3)	22	Crassostrea gigas (HL)	Adult	2017	Ifremer hatchery	Microbiome	LGPMM
Splendidus	Vibrio crassostreae	65 (n°88 T1)	22	Crassostrea gigas (HL)	Adult	2017	Ifremer hatchery	Microbiome	LGPMM
Tenacibaculum	sp.	145 (n°177 T2)	22	Crassostrea gigas (HL)	Adult	2017	Ifremer hatchery	Microbiome	LGPMM
Vibrio mediterranei	sp.	110 (n°170 T2)	22	Crassostrea gigas (HL)	Adult	2017	Ifremer hatchery	Microbiome	LGPMM
	Vibrio stylophorae	69 (n°88 T4)	22	Crassostrea gigas (HL)	Adult	2017	Ifremer hatchery	Microbiome	LGPMM
Anguillarum	Vibrio anguillarum	W248F8	37	Seawater		2010	English Channel	Environnemental	LSEM
Anguillarum	Vibrio anguillarum	W225B10	22	Seawater		2010	English Channel	Environnemental	LSEM
Cholerae	Vibrio cholerae	W2109E3	37	Seawater		2009	English Channel	Environnemental	LSEM
Corallilyticus	Vibrio corallilyticus	W1342H6	37	Seawater		2012	English Channel	Environnemental	LSEM
Fisheri	Vibrio fisheri	W225B12	22	Seawater		2010	English Channel	Environnemental	LSEM
Fisheri	Allivibrio logei	W135H5	22	Seawater		2011	English Channel	Environnemental	LSEM
Harveyi	Vibrio inhibens/jasicida	W135H6	22	Seawater		2011	English Channel	Environnemental	LSEM
Harveyi	Vibrio harveyi	W1238D7	37	Seawater		2011	English Channel	Environnemental	LSEM
Harveyi	Vibrio campbelli	W1344H1	37	Seawater		2011	English Channel	Environnemental	LSEM
Harveyi	Vibrio rotiferianus	W214F3	22	Seawater		2010	English Channel	Environnemental	LSEM
Harveyi	Vibrio alginolyticus	S113E8	22	Sediment		2010	English Channel	Environnemental	LSEM
Orientalis	Vibrio bivalvicida	W134F6	22	Seawater		2011	English Channel	Environnemental	LSEM
Orientalis	Vibrio alfacsensis	W105H9	22	Seawater		2009	English Channel	Environnemental	LSEM
Orientalis	Vibrio orientalis	W224F7	22	Seawater		2010	English Channel	Environnemental	LSEM
Orientalis	Vibrio brasiliensis	S1343B10	37	Sediment		2011	English Channel	Environnemental	LSEM
Parahaemolyticus	Vibrio parahaemolyticus	W1207B7	37	Seawater		2009	English Channel	Environnemental	LSEM
Scophtalmi	Vibrio scophtalmi	S135C5	22	Sediment		2011	English Channel	Environnemental	LSEM
Scophtalmi	Vibrio ichthyoenteri	S203H5	22	Sediment		2009	English Channel	Environnemental	LSEM
Scophtalmi	Vibrio renipiscarius	W134E2	22	Seawater		2011	English Channel	Environnemental	LSEM
Splendidus	Vibrio gigantis	W101C9	22	Seawater		2010	English Channel	Environnemental	LSEM
Splendidus	Vibrio fortis	W104B6	22	Seawater		2009	English Channel	Environnemental	LSEM
Splendidus	Vibrio crassostreae	W134C3	22	Seawater		2011	English Channel	Environnemental	LSEM
Splendidus	Vibrio cyclitrophicus	W134E8	22	Seawater		2011	English Channel	Environnemental	LSEM
Splendidus	Vibrio pelagius	W214G8	22	Seawater		2010	English Channel	Environnemental	LSEM
Splendidus	Vibrio chagasii	W128D7	22	Seawater		2010	English Channel	Environnemental	LSEM
Splendidus	Vibrio atlanticus	W122G12	22	Seawater		2010	English Channel	Environnemental	LSEM
Splendidus	Vibrio celticus	S122F9	22	Sediment		2010	English Channel	Environnemental	LSEM
Splendidus	Vibrio lentus	S224G6	22	Sediment		2010	English Channel	Environnemental	LSEM
Splendidus	Vibrio pomeroyi	S233D12	22	Sediment		2010	English Channel	Environnemental	LSEM
				HL (haemolymph)
